# Supplementary material for: Stress, Diet, and Sleep Shape Irritable-Bowel-Syndrome-Specific Symptoms: The Lockdown “Cocoon Effect”
Source: J Clin Med. 2025 Nov 29;14(23):8487. doi: 10.3390/jcm14238487 (PMC12693210; doi:10.3390/jcm14238487)
Supplement: Supplementary file 1 [file jcm-14-08487-s001.zip]

Archive with 1 entries (1 files):
- jcm-4012146-supplementary.pdf
